# Supplementary material for: YouTube as a source of information on familial Mediterranean fever
Source: PeerJ. 2026 Mar 11;14:e20963. doi: 10.7717/peerj.20963 (PMC12988724; doi:10.7717/peerj.20963)
Supplement: Supplemental Information 1 [file peerj-14-20963-s001.xlsx]

## Sheet: Sayfa1
Video number	Number of days on YouTube	Duration in seconds	Number of views	View ratio	Number of likes	Number of comments	Quality stratification	GQS score	DISCERN score	Source of upload	Usefulness categories	Target audience
1	478	193	9602	20.09	179	10	High quality	4	4	Health related websites	Useful information	Patients
2	1088	381	1787	1.64	24	4	High quality	5	4	Physician	Useful information	Healthcare professionals
3	3808	244	21150	5.55	230	156	Moderate quality	3	2	Patient	Useful patient opinion	Patients
4	131	493	530	4.05	17	2	High quality	4	4	Physician	Useful information	Healthcare professionals
5	3562	776	14503	4.07	199	14	High quality	4	4	Physician	Useful information	Healthcare professionals
6	456	1081	1324	2.9	20	2	High quality	5	4	Physician	Useful information	Healthcare professionals
7	3518	196	3395	0.97	58	4	High quality	4	3	Health related websites	Useful information	Patients
8	2945	789	32133	10.91	461	66	High quality	4	4	Physician	Useful information	Healthcare professionals
9	643	219	2871	4.47	83	0	Moderate quality	3	3	Patient	Useful patient opinion	Patients
10	978	376	5660	5.79	91	7	High quality	4	4	Physician	Useful information	Healthcare professionals
11	844	496	824	0.98	12	14	Moderate quality	3	3	Physician	Useful information	Patients
12	2364	270	1552	0.66	17	2	High quality	4	3	Physician	Useful information	Patients
13	4039	202	26122	6.47	194	0	High quality	5	4	Physician	Useful information	Patients
14	141	216	72	0.51	0	0	High quality	4	3	Physician	Useful information	Healthcare professionals
15	1344	865	597	0.44	14	3	High quality	4	4	Physician	Useful information	Healthcare professionals
16	1253	112	1664	1.33	10	0	High quality	4	3	Health related websites	Useful information	Patients
17	4061	128	1093	0.27	10	2	Moderate quality	3	4	Physician	Useful information	Healthcare professionals
18	1465	733	1762	1.2	20	1	High quality	4	5	Health related websites	Useful information	Patients
19	2155	160	3809	1.77	28	0	Moderate quality	3	3	Health related websites	Useful information	Patients
20	3163	33	393	0.12	2	0	Low quality	1	1	Health related websites	Misleading information	Patients
21	1718	96	773	0.45	4	0	Moderate quality	3	2	Health related websites	Useful information	Patients
22	1206	205	377	0.31	14	1	Moderate quality	3	4	Physician	Useful information	Healthcare professionals
23	4650	479	791	0.17	12	1	High quality	4	3	Physician	Useful information	Healthcare professionals
24	1350	608	303	0.22	9	1	Low quality	1	2	Physician	Useful information	Healthcare professionals
25	635	3028	39	0.06	2	1	High quality	4	3	Physician	Useful information	Healthcare professionals
26	1098	2150	500	0.46	5	0	High quality	5	4	Physician	Useful information	Healthcare professionals
27	2035	291	761	0.37	4	1	Low quality	2	1	Health related websites	Useful information	Patients
28	4060	38	1600	0.39	7	0	Low quality	1	1	Health related websites	Misleading information	Patients
29	4660	383	1504	0.32	11	2	Moderate quality	3	3	Physician	Useful information	Healthcare professionals
30	3355	147	489	0.15	2	0	Low quality	1	1	Health related websites	Misleading information	Non-classified
31	2240	58	126	0.05	0	0	Low quality	1	1	Health related websites	Misleading information	Patients
32	4060	39	467	0.12	2	0	Low quality	1	1	Other	Misleading information	Non-classified
33	1353	147	260	0.08	0	0	Low quality	1	1	Health related websites	Misleading information	diger
34	1000	779	102	0.1	0	0	Low quality	1	1	Physician	Misleading information	Healthcare professionals
35	2268	213	4118	1.82	36	11	Low quality	1	1	Patient	Misleading patient opinion	Patients
36	4662	431	2758	0.59	7	0	Low quality	1	1	Physician	Misleading information	Healthcare professionals
37	2550	188	1621	0.64	9	16	Moderate quality	3	3	Physician	Useful information	Patients
38	1270	572	612	0.48	6	0	Moderate quality	3	2	Physician	Useful information	Healthcare professionals
39	451	3090	329	0.73	22	12	Low quality	2	2	Patient	Misleading patient opinion	Patients
40	4063	1557	4968	1.22	42	5	Moderate quality	3	3	Physician	Useful information	Healthcare professionals
41	3357	148	72	0.02	0	0	Low quality	1	1	Other	Misleading information	Non-classified
42	2054	717	3225	1.57	53	18	High quality	5	4	Physician	Useful information	Healthcare professionals
43	1960	510	39	0.02	1	0	Low quality	1	1	Other	Misleading information	Patients
44	850	107	112	0.13	0	0	Low quality	2	2	Physician	Useful information	Healthcare professionals
45	1011	199	26	0.03	3	0	Low quality	1	1	Patient	Misleading patient opinion	Patients
46	3198	46	387	0.12	0	0	Low quality	1	1	Other	Misleading information	Patients
47	242	225	5	0.02	0	0	Low quality	1	1	Other	Misleading information	Patients
48	2495	99	116	0.05	3	0	Low quality	2	1	Other	Misleading information	Non-classified
49	734	191	99	0.13	0	0	Moderate quality	3	2	Health related websites	Useful information	Patients
50	819	2685	120	0.15	3	0	High quality	4	3	Other	Useful information	Non-classified
51	2372	181	754	0.32	25	0	Low quality	2	2	Physician	Misleading information	Non-classified
52	660	2998	280	0.44	12	0	Low quality	1	1	Patient	Misleading patient opinion	Patients
53	4027	113	6141	1.53	42	0	Moderate quality	3	3	Physician	Useful information	Non-classified
